# Supplementary material for: Effects of Vibrant Soundbridge on tinnitus accompanied by sensorineural hearing loss
Source: PLoS One. 2020 Feb 4;15(2):e0228498. doi: 10.1371/journal.pone.0228498 (PMC6999863; doi:10.1371/journal.pone.0228498)
Supplement: S1 Dataset — (XLSX) [file pone.0228498.s001.xlsx]

## Sheet: Sheet1
Patient number	Site	Gender	Age		Tinnitus assessment									Audiological assessment
					preoperation				12 months - postoperation					preoperation										12 months - postoperation
					V	A	S	THI	V	A	S	THI		250	500	1K	2K	3K	4K	6K	ave	WRS	MCL	250	500	1K	2K	3K	4K	6K	ave	WRS	MCL
1	L	F	73		5	6	5	48	1	1	1	0		95	95	80	65	65	50	85	72.5	78	94	35	35	40	35	50	55	65	41.25	82	54
2	L	M	67		6	7	7	44	6	6	6	44		50	50	60	65	65	65	75	60	80	80	50	55	45	45	60	70	65	53.75	60	62
3	R	F	73		6	6	6	48	6	8	7	44		35	35	50	50	70	70	100	51.25	60	80	30	40	35	30	35	35	65	35	74	54
4	R	F	54		5	2	3	58	6	3	3	60		45	45	60	60	55	60	95	56.25	66	76	35	40	35	25	25	40	60	35	76	60
5	L	F	58		9	6	6	70	6	5	5	68		45	50	45	60	80	65	95	55	78	80	55	45	35	35	45	60	55	43.75	82	60
6	L	F	76		4	4	4	60	6	6	6	60		60	65	60	55	60	60	100	60	56	88	45	40	30	30	35	35	35	33.75	64	58
7	L	F	58		9	8	8	64	6	7	7	78		65	55	60	60	55	60	50	58.75	52	86	60	45	35	30	35	35	35	36.25	64	64
8	R	M	72		9	8	8	88	5	5	5	40		60	65	65	65	95	95	110	72.5	50	92	55	50	40	30	60	80	75	50	54	60
9	R	M	53		5	5	5	56	5	3	3	46		55	50	50	45	60	70	75	53.75	64	78	45	50	35	35	50	65	75	46.25	74	56
10	R	M	76		8	8	8	74	5	5	4	52		35	45	50	60	70	70	105	56.25	54	88	50	50	45	50	45	60	60	51.25	48	60
11	R	F	54		4	5	5	26	3	3	3	10		60	60	65	55	75	90	110	67.5	60	88	50	55	45	30	50	45	55	43.75	70	58
12	L	M	65		10	10	10	74	5	5	5	68		25	40	45	50	50	85	90	55	66	76	35	45	35	35	40	55	60	42.5	82	54
13	L	F	70		3	3	3	52	3	3	3	28		50	65	65	55	60	65	80	62.5	52	88	55	55	40	40	50	50	45	46.25	40	54
14	L	M	73		7	8	8	52	6	6	6	56		40	45	50	60	75	65	80	55	54	78	20	30	25	40	40	40	40	33.75	92	52
15	R	M	69		8	7	7	20	5	6	6	14		20	30	45	55	65	65	110	48.75	50	78	35	35	35	30	35	35	45	33.75	80	54
16	L	F	64		10	8	8	56	4	3	3	0		35	55	55	55	65	65	95	57.5	74	86	40	40	35	40	40	45	60	40	74	56
